# Supplementary material for: Prediction of the Malignancy of a Breast Lesion Detected on Breast Ultrasound: Radiomics Applied to Clinical Practice
Source: Cancers (Basel). 2023 Feb 2;15(3):964. doi: 10.3390/cancers15030964 (PMC9913654; doi:10.3390/cancers15030964)
Supplement: Supplementary file 1 [file cancers-15-00964-s001.zip]

Archive with 1 entries (1 files):
- cancers-2106145-supplementary.pdf
